# Supplementary material for: Passive immunization with an extended half-life monoclonal antibody protects Rhesus macaques against aerosolized ricin toxin
Source: NPJ Vaccines. 2020 Feb 13;5:13. doi: 10.1038/s41541-020-0162-0 (PMC7018975; doi:10.1038/s41541-020-0162-0)
Supplement: Supplementary file 2 — Supplementary Data 1 [file 41541_2020_162_MOESM2_ESM.xlsx]

## Sheet: Table S1 ANOVAs
Table S1. Results of two-way repeated measures ANOVAs on cytokines, chemokines, and growth factors in serum and BALF
		Serum			BALF			Both
Marker	Source of Variation	eta squared	F	p-value	eta squared	F	p-value	DFn, DFd
EGF	Exposure x Treatment Group	0.0008441	0.04593	0.7937	0.1169	5.305	0.1479	1, 6
	Exposure	0.1261	6.861	0.0873	0.4875	22.13	0.0052	1, 6
	Treatment Group	0.1423	1.383	0.6427	0.1213	3.177	0.2827	1, 6
Eotaxin	Exposure x Treatment Group	0.07873	10.11	0.0688	0.2117	8.848	0.1097	1, 6
	Exposure	0.0257	3.299	0.1665	0.4305	17.99	0.0061	1, 6
	Treatment Group	0.0001501	0.001102	0.988	0.1840	7.438	0.132	1, 6
FGF-basic	Exposure x Treatment Group	0.009773	1.846	0.366	0.1609	5.210	0.1479	1, 6
	Exposure	0.0001685	0.03183	0.7058	0.3292	10.66	0.0156	1, 6
	Treatment Group	0.003654	0.023	0.988	0.2192	6.728	0.132	1, 6
G-CSF	Exposure x Treatment Group	0.1125	9.797	0.0688	0.03442	0.9201	0.5112	1, 6
	Exposure	0.2012	17.53	0.0213	0.4934	13.19	0.0114	1, 6
	Treatment Group	0.1325	1.46	0.6427	0.00641	0.1395	0.7857	1, 6
GM-CSF	Exposure x Treatment Group	4.752e-06	0.01422	0.8228	0.1048	7.358	0.1097	1, 6
	Exposure	1.777e-07	0.0005316	0.747	0.5674	39.86	0.0024	1, 6
	Treatment Group	0.02857	0.1768	0.9329	0.1909	8.383	0.132	1, 6
HGF	Exposure x Treatment Group	0.07154	9.261	0.0688	0.1971	4.236	0.186	1, 6
	Exposure	0.06485	8.394	0.0671	0.2682	5.764	0.033	1, 6
	Treatment Group	0.3572	4.399	0.4751	0.08246	1.869	0.3602	1, 6
IFN-g	Exposure x Treatment Group	0.009448	0.3095	0.7059	0.03519	0.9031	0.5112	1, 6
	Exposure	0.007923	0.2595	0.5331	0.1525	3.915	0.0541	1, 6
	Treatment Group	0.2497	2.708	0.4933	0.01788	0.1827	0.7734	1, 6
IL-1b	Exposure x Treatment Group	0.3057	11.61	0.0688	0.0776	10.25	0.1055	1, 6
	Exposure	0.3429	13.02	0.0309	0.7617	100.6	0.0007	1, 6
	Treatment Group	0.05484	1.228	0.6516	0.1131	8.943	0.132	1, 6
IL-1RA	Exposure x Treatment Group	0.1514	18.66	0.0328	0.1718	3.391	0.2175	1, 6
	Exposure	0.7277	89.68	0.0011	0.3310	6.533	0.028	1, 6
	Treatment Group	0.1472	20.35	0.0603	0.07039	1.952	0.3602	1, 6
IL-2	Exposure x Treatment Group	0.002436	0.7362	0.5574	0.3088	24.43	0.0369	1, 6
	Exposure	0.009837	2.973	0.1758	0.3989	31.56	0.0029	1, 6
	Treatment Group	0.02606	0.1657	0.9329	0.1869	6.619	0.132	1, 6
IL-4	Exposure x Treatment Group	0.0001071	0.04094	0.7937	0.1973	8.335	0.1097	1, 6
	Exposure	0.01494	5.708	0.1084	0.4749	20.06	0.0052	1, 6
	Treatment Group	0.01718	0.1083	0.9544	0.1525	6.032	0.132	1, 6
IL-5	Exposure x Treatment Group	0.005974	0.5029	0.631	0.01688	0.2439	0.7516	1, 6
	Exposure	0.04468	3.762	0.1624	0.1860	2.687	0.08	1, 6
	Treatment Group	0.2160	1.994	0.6103	0.01083	0.1984	0.7734	1, 6
IL-6	Exposure x Treatment Group	0.2457	206.8	0.0026	0.1133	199.8	0.0028	1, 6
	Exposure	0.6221	523.6	0.0011	0.8417	1485	0.0007	1, 6
	Treatment Group	0.2709	340	0.0029	0.1370	145.6	0.0029	1, 6
IL-8	Exposure x Treatment Group	0.006267	0.7345	0.5574	0.2118	6.957	0.1097	1, 6
	Exposure	0.02787	3.266	0.1665	0.3413	11.21	0.0151	1, 6
	Treatment Group	0.1374	1.073	0.6666	0.1890	6.238	0.132	1, 6
IL-10	Exposure x Treatment Group	0.004688	0.1213	0.7766	0.002834	0.08820	0.8153	1, 6
	Exposure	0.02125	0.5498	0.4663	0.2181	6.787	0.0276	1, 6
	Treatment Group	0.0001393	0.001121	0.988	0.1479	2.163	0.3524	1, 6
IL-12	Exposure x Treatment Group	0.01944	3.065	0.2486	0.06375	1.706	0.3991	1, 6
	Exposure	0.2088	32.92	0.0053	0.3307	8.850	0.0212	1, 6
	Treatment Group	0.4228	7.694	0.2374	0.07244	1.207	0.4859	1, 6
IL-15	Exposure x Treatment Group	0.1282	5.195	0.1651	0.1593	13.76	0.0843	1, 6
	Exposure	0.1026	4.159	0.1608	0.2483	21.45	0.0052	1, 6
	Treatment Group	0.05125	0.4994	0.7834	0.1824	2.608	0.3305	1, 6
IL-17	Exposure x Treatment Group	0.01756	1.88	0.366	0.08206	1.498	0.4202	1, 6
	Exposure	0.005393	0.5774	0.4663	0.07798	1.424	0.1404	1, 6
	Treatment Group	0.009974	0.06617	0.9544	0.1912	3.259	0.2827	1, 6
I-TAC	Exposure x Treatment Group	0.1867	9.088	0.0688	6.408e-05	0.003210	0.9353	1, 6
	Exposure	0.006788	0.3304	0.5171	0.6128	30.70	0.0029	1, 6
	Treatment Group	0.007059	0.06207	0.9544	0.03215	1.010	0.5199	1, 6
MCP-1	Exposure x Treatment Group	0.3465	58.4	0.0039	0.04493	3.821	0.1993	1, 6
	Exposure	0.3259	54.93	0.0022	0.7340	62.43	0.0009	1, 6
	Treatment Group	0.2734	10.73	0.1656	0.1362	13.79	0.132	1, 6
MDC	Exposure x Treatment Group	0.05151	4.15	0.2095	0.01567	0.3490	0.7102	1, 6
	Exposure	0.0458	3.69	0.1624	0.3153	7.025	0.0276	1, 6
	Treatment Group	0.2934	3.176	0.4847	0.01410	0.2595	0.7734	1, 6
MIF	Exposure x Treatment Group	0.05437	3.026	0.2486	0.001286	0.08916	0.8153	1, 6
	Exposure	0.02672	1.488	0.2959	0.4996	34.65	0.0029	1, 6
	Treatment Group	0.0003465	0.002518	0.988	0.0004484	0.007365	0.9473	1, 6
MIG	Exposure x Treatment Group	0.0006506	0.0408	0.7937	0.01366	0.2101	0.7516	1, 6
	Exposure	0.04502	2.824	0.1763	0.3591	5.523	0.0338	1, 6
	Treatment Group	0.05251	0.3909	0.8157	0.001075	0.03710	0.8963	1, 6
MIP-1a	Exposure x Treatment Group	0.007858	0.7333	0.5574	0.09861	2.137	0.3439	1, 6
	Exposure	0.007858	0.7333	0.4459	0.3189	6.912	0.0276	1, 6
	Treatment Group	0.3075	3.038	0.4847	0.1016	2.251	0.3524	1, 6
MIP-1b	Exposure x Treatment Group	0.004392	0.2754	0.7059	0.2300	7.712	0.1097	1, 6
	Exposure	0.02614	1.639	0.2875	0.2430	8.148	0.0233	1, 6
	Treatment Group	0.07500	0.5689	0.7829	0.2386	7.015	0.132	1, 6
RANTES	Exposure x Treatment Group	0.02121	18.91	0.0328	0.03432	0.9694	0.5112	1, 6
	Exposure	0.03956	35.28	0.0053	0.1190	3.361	0.0636	1, 6
	Treatment Group	0.3474	3.494	0.4847	0.05319	0.5276	0.665	1, 6
TNF-a	Exposure x Treatment Group	0.0006856	0.1491	0.7766	0.2365	12.68	0.0843	1, 6
	Exposure	0.002189	0.4759	0.4742	0.3883	20.83	0.0052	1, 6
	Treatment Group	0.1042	0.7223	0.7402	0.2444	10.56	0.132	1, 6
VEGF	Exposure x Treatment Group	0.03569	1.195	0.4884	0.03697	0.7851	0.528	1, 6
	Exposure	0.4211	14.1	0.0299	0.0002654	0.005636	0.4437	1, 6
	Treatment Group	0.05458	0.951	0.6745	0.05426	0.5208	0.665	1, 6
IP-10	Exposure x Treatment Group	0.01276	3.161	0.2486	0.0006423	0.007169	0.9353	1, 6
	Exposure	1.641e-05	0.004064	0.747	0.1002	1.118	0.1614	1, 6
	Treatment Group	0.1944	1.519	0.6427	0.01285	0.2284	0.7734	1, 6
Two-way repeated measures ANOVAs were performed to examine the influence of toxin exposure and antibody treatment on cytokine levels in ricin-challenged macaques, as well as to look for any interaction between the two factors. Raw flourescence intensity values for each cytokine were used for the analysis. Serum was collected 1 day prior and 1 day post ricin-challenge, while BALF was collected 7 d…

## Sheet: Table S2 Serum
Table S2. Mean levels and Šidák's test results of serum cytokines, chemokines, and growth factors NHPs before and after RT Exposure
		Concentration in pg/ml		log2 Fluorescence Intensity		Šidák's test
Marker		Pre Mean (SD)	Post Mean (SD)	Pre Mean (SD)	Post Mean (SD)	t (DF)	p-value
EGF	Control	203.67 (138.40)	156.59 (163.57)	7.65 (1.17)	6.92 (1.74)
	hPB10	261.98 (44.31)	185.31 (45.18)	8.32 (0.31)	7.69 (0.45)
Eotaxin	Control	606.38 (255.91)	668.30 (263.57)	11.31 (0.57)	11.43 (0.61)
	hPB10	748.49 (297.60)	523.80 (189.08)	11.58 (0.48)	11.14 (0.46)
FGF-basic	Control	34.75 (10.90)	36.51 (11.89)	3.69 (0.36)	3.75 (0.39)
	hPB10	38.06 (11.83)	35.68 (10.84)	3.80 (0.39)	3.72 (0.36)
G-CSF	Control	112.79 (3.13)	126.17 (6.69)	3.41 (0.04)	3.58 (0.07)
	hPB10	124.92 (8.07)	127.03 (9.88)	3.56 (0.09)	3.58 (0.11)
GM-CSF	Control	79.47 (133.17)	64.59 (104.37)	4.71 (2.16)	4.71 (1.91)
	hPB10	39.33 (81.00)	39.90 (82.66)	4.19 (1.52)	4.18 (1.54)
HGF	Control	35.63 (15.37)	53.05 (22.81)	3.39 (0.14)	3.54 (0.19)
	hPB10	24.86 (7.59)	24.82 (9.09)	3.29 (0.07)	3.29 (0.08)
IFN-g	Control	18.09 (2.45)	20.89 (11.19)	3.20 (0.05)	3.24 (0.20)
	hPB10	13.26 (3.58)	13.25 (5.57)	3.10 (0.07)	3.10 (0.11)
IL-1b	Control	5.64 (0.42)	8.93 (1.86)	4.48 (0.06)	4.88 (0.20)
	hPB10	6.48 (0.87)	6.58 (0.94)	4.59 (0.11)	4.60 (0.12)
IL-1RA	Control	205.36 (122.57)	5861.66 (2885.69)	5.12 (0.40)	9.65 (0.79)	8.721 (6)	0.0003
	hPB10	210.83 (100.83)	1068.42 (666.28)	5.14 (0.31)	6.83 (0.81)	4.205 (6)	0.0113
IL-2	Control	OOR <	293.17 (352.92)	2.98 (1.13)	3.22 (0.72)
	hPB10	OOR <	OOR <	2.79 (0.84)	2.88 (0.87)
IL-4	Control	14.91 (0.46)	15.98 (1.68)	3.72 (0.03)	3.79 (0.11)
	hPB10	16.59 (6.04)	17.47 (6.05)	3.79 (0.35)	3.85 (0.34)
IL-5	Control	1.62 (0.18)	1.50 (0.14)	2.89 (0.08)	2.84 (0.06)
	hPB10	2.23 (0.74)	1.89 (0.47)	3.10 (0.25)	2.99 (0.18)
IL-6	Control	4.24 (3.40)	7761.41 (3597.81)	3.82 (0.34)	11.73 (0.67)	23.57 (6)	<0.0001
	hPB10	2.48 (1.06)	39.91 (15.91)	3.66 (0.12)	5.47 (0.36)	6.942 (6)	0.0009
IL-8	Control	OOR <	OOR <	4.30 (0.39)	4.10 (0.11)
	hPB10	OOR <	OOR <	5.31 (1.67)	4.76 (1.02)
IL-10	Control	8.55 (0.25)	8.83 (0.77)	3.48 (0.04)	3.52 (0.11)
	hPB10	8.62 (0.55)	8.76 (0.98)	3.49 (0.08)	3.51 (0.14)
IL-12	Control	811.99 (329.77)	369.75 (121.70)	4.52 (0.39)	3.91 (0.22)
	hPB10	1344.56 (348.89)	1007.02(384.21)	5.05 (0.30)	4.72 (0.42)
IL-15	Control	OOR <	17.49 (11.62)	3.34 (0.11)	3.54 (0.19)
	hPB10	OOR <	OOR <	3.38 (0.15)	3.37 (0.11)
IL-17	Control	OOR <	OOR <	3.66 (0.09)	3.68 (0.09)
	hPB10	OOR <	OOR <	3.74 (0.18)	3.67 (0.23)
I-TAC	Control	161.15 (71.84)	304.72 (168.38)	5.01 (0.55)	5.82 (0.83)
	hPB10	310.92 (177.55)	212.36 (129.87)	5.82 (0.81)	5.27 (0.84)
MCP-1	Control	864.67 (389.73)	5698.72 (1444.44)	7.22 (0.80)	10.78 (0.42)	9.520 (6)	0.0002
	hPB10	933.26 (227.23)	976.23 (479.52)	7.42 (0.51)	7.37 (1.00)	0.1884 (6)	0.9795
MDC	Control	1163.35 (502.87)	726.60 (390.50)	4.81 (0.40)	4.48 (0.30)
	hPB10	415.90 (256.16)	421.83 (533.27)	4.23 (0.20)	4.24 (0.42)
MIF	Control	3685.52 (4179.48)	5910.45 (4115.86)	7.52 (1.70)	8.42 (1.68)
	hPB10	3958.64 (2226.05)	3490.90 (1963.65)	8.09 (0.97)	7.93 (0.86)
MIG	Control	21.52 (28.54)	11.97 (13.35)	3.53 (0.48)	3.38 (0.24)
	hPB10	27.94 (16.55)	21.16 (18.54)	3.66 (0.28)	3.54 (0.33)
MIP-1a	Control	OOR <	OOR <	2.97 (0.05)	2.97 (0.05)
	hPB10	OOR <	OOR <	3.22 (0.22)	3.31 (0.36)
MIP-1b	Control	OOR <	17.96 (10.79)	4.04 (0.25)	4.08 (0.34)
	hPB10	OOR <	OOR <	3.87 (0.22)	3.98 (0.24)
RANTES	Control	4221.82 (331.26)	3821.84 (262.42)	12.87 (0.05)	12.80 (0.05)	6.507 (6)	0.0013
	hPB10	5031.18 (949.62)	4951.38 (974.66)	12.96 (0.09)	12.94 (0.10)	1.299 (6)	0.4249
TNF-a	Control	OOR <	OOR <	3.54 (0.19)	3.58 (0.12)
	hPB10	OOR <	OOR <	3.35 (0.36)	3.36 (0.42)
VEGF	Control	OOR <	2.37 (1.98)	4.61 (0.05)	5.71 (0.60)
	hPB10	OOR <	OOR <	4.56 (0.38)	5.16 (0.71)
IP-10	Control	OOR <	OOR <	2.87 (0.15)	2.94 (0.11)
	hPB10	OOR <	OOR <	3.18 (0.30)	3.12 (0.37)
Mean concentrations (pg/ml), log2 flourescence intensities, and standard deviations for both measures are shown for serum from both groups of animals in the study. Samples were collected 1 day prior to and 1 day post ricin-challenge. When 1 concentration in a group was below the measurable range of the standard curve it was replaced with the lowest measured value if below the standard curve (e.g.…

## Sheet: Table S3 BALF
Table S3. Mean levels and Šidák's test results of BALF cytokines, chemokines, and growth factors in NHPs before and after RT Exposure
		Concentration in pg/ml		log2 Fluorescence Intensity		Šidák's test
Marker		Pre Mean (SD)	Post Mean (SD)	Pre Mean (SD)	Post Mean (SD)	t (DF)	p-value
EGF	Control	OOR <	43.04 (27.60)	4.19 (0.07)	5.76 (0.85)
	hPB10	OOR <	OOR <	4.18 (0.14)	4.72 (0.62)
Eotaxin	Control	3.11 (1.76)	203.19 (212.97)	4.86 (0.21)	8.43 (2.24)
	hPB10	3.90 (1.07)	11.02 (6.33)	4.96 (0.13)	5.59 (0.49)
FGF-basic	Control	5.55 (2.07)	29.59 (18.84)	3.11 (0.05)	4.02 (0.77)
	hPB10	OOR <	9.07 (3.78)	3.05 (0.05)	3.21 (0.11)
G-CSF	Control	87.35 (2.78)	103.87 (9.38)	3.20 (0.05)	3.45 (0.13)
	hPB10	89.11 (3.23)	99.00 (10.69)	3.23 (0.05)	3.37 (0.16)
GM-CSF	Control	1.45 (0.70)	8.91 (5.01)	3.54 (0.07)	4.09 (0.30)
	hPB10	0.88 (0.33)	3.20 (0.97)	3.49 (0.04)	3.71 (0.08)
HGF	Control	OOR <	5.34 (0.00)	3.00 (0.00)	3.21 (0.19)
	hPB10	OOR <	OOR <	3.03 (0.05)	3.05 (0.08)
IFN-g	Control	OOR <	OOR <	2.87 (0.06)	3.00 (0.09)
	hPB10	OOR <	OOR <	2.94 (0.09)	2.99 (0.15)
IL-1b	Control	6.07 (2.23)	498.64 (346.53)	4.58 (0.33)	9.59 (1.47)
	hPB10	4.47 (1.23)	58.38 (44.00)	4.32 (0.22)	6.91 (0.99)
IL-1RA	Control	1024.78 (76.44)	10314.27 (7100.37)	7.22 (0.11)	10.40 (1.61)
	hPB10	6470.99 (7327.32)	6560.10 (3098.28)	9.40 (1.59)	9.92 (1.11)
IL-2	Control	OOR <	202.66 (114.70)	2.37 (0.08)	3.10 (0.25)	6.679 (6)	0.0011
	hPB10	OOR <	OOR <	2.44 (0.13)	2.49 (0.19)	0.5511 (6)	0.8412
IL-4	Control	OOR <	OOR <	3.62 (0.03)	3.79 (0.03)
	hPB10	OOR <	OOR <	3.63 (0.03)	3.67 (0.06)
IL-5	Control	1.56 (0.00)	1.77 (0.21)	2.81 (0.00)	2.90 (0.10)
	hPB10	1.54 (0.05)	1.98 (0.66)	2.80 (0.02)	2.98 (0.26)
IL-6	Control	10.57 (7.09)	OOR >	4.49 (0.42)	12.70 (0.34)	33.31 (6)	<0.0001
	hPB10	6.88 (3.27)	310.07 (99.93)	4.27 (0.24)	8.07 (0.40)	19.92 (6)	<0.0001
IL-8	Control	OOR <	40.39 (26.75)	4.11 (0.05)	5.04 (0.72)
	hPB10	OOR <	OOR <	4.14 (0.02)	4.25 (0.06)
IL-10	Control	7.32 (0.20)	7.79 (0.23)	3.62 (0.03)	3.68 (0.03)
	hPB10	6.88 (0.35)	7.44 (0.72)	3.55 (0.06)	3.63 (0.10)
IL-12	Control	OOR <	91.75 (63.91)	3.06 (0.05)	3.35 (0.31)
	hPB10	OOR <	OOR <	3.05 (0.05)	3.17 (0.13)
IL-15	Control	OOR <	13.81 (9.57)	3.11 (0.13)	3.40 (0.21)
	hPB10	OOR <	OOR <	3.10 (0.07)	3.13 (0.10)
IL-17	Control	OOR <	OOR <	3.60 (0.03)	3.68 (0.09)
	hPB10	OOR <	OOR <	3.58 (0.04)	3.58 (0.07)
I-TAC	Control	39.11 (4.18)	102.75 (56.25)	3.62 (0.14)	4.82 (0.73)
	hPB10	48.45 (9.60)	123.06 (52.15)	3.88 (0.26)	5.10 (0.59)
MCP-1	Control	289.11 (123.38)	10553.29 (7240.59)	4.93 (0.57)	10.56 (1.96)
	hPB10	140.10 (197.77)	1480.45 (497.57)	4.10 (0.93)	7.50 (0.67)
MDC	Control	371.28 (44.41)	1165.41 (589.79)	4.04 (0.07)	4.90 (0.61)
	hPB10	363.62 (59.58)	2401.98 (2617.65)	4.02 (0.08)	5.39 (1.42)
MIF	Control	1989.01 (173.74)	3773.21 (1306.55)	8.11 (0.13)	9.00 (0.49)
	hPB10	2045.72 (624.80)	4135.88 (1758.98)	8.09 (0.50)	9.08 (0.60)
MIG	Control	OOR <	OOR <	3.00 (0.00)	3.11 (0.10)
	hPB10	OOR <	OOR <	2.98 (0.08)	3.15 (0.14)
MIP-1a	Control	OOR <	214.01 (329.37)	2.84 (0.06)	5.32 (2.77)
	hPB10	OOR <	OOR <	2.83 (0.04)	3.54 (0.51)
MIP-1b	Control	OOR <	371.06 (345.52)	3.70 (0.09)	5.99 (1.99)
	hPB10	OOR <	OOR <	3.68 (0.05)	3.71 (0.10)
RANTES	Control	OOR <	OOR <	6.43 (0.09)	6.35 (0.10)
	hPB10	OOR <	OOR <	6.43 (0.03)	6.41 (0.09)
TNF-a	Control	OOR <	57.38 (48.90)	3.32 (0.07)	5.20 (1.13)
	hPB10	OOR <	OOR <	3.31 (0.03)	3.54 (0.19)
VEGF	Control	19.38 (14.13)	13.45 (3.74)	8.09 (0.93)	7.78 (0.39)
	hPB10	11.06 (5.61)	15.92 (15.13)	7.45 (0.66)	7.72 (1.01)
IP-10	Control	OOR <	OOR <	2.70 (0.00)	2.81 (0.10)
	hPB10	OOR <	OOR <	2.73 (0.07)	2.87 (0.33)
Mean concentrations (pg/ml), log2 flourescence intensities, and standard deviations for both measures are shown for BALF from both groups of animals in the study. Samples were collected 7 days prior to and 1 day post ricin-challenge. When 1 concentration in a group was below the measurable range of the standard curve it was replaced with the lowest measured value if below the standard curve (e.g.…
